# Supplementary material for: Biomaterial Inks from Peptide-Functionalized Silk Fibers for 3D Printing of Futuristic Wound-Healing and Sensing Materials
Source: Int J Mol Sci. 2023 Jan 4;24(2):947. doi: 10.3390/ijms24020947 (PMC9864705; doi:10.3390/ijms24020947)
Supplement: Supplementary file 1 [file ijms-24-00947-s001.zip]

Archive with 1 entries (1 files):
- ijms-2136231-supplementary.pdf
